# Supplementary material for: Structural Diversity of Heteroleptic Cobalt(II) Dicyanamide Coordination Polymers with Substituted Pyrazines and Pyrimidines as Auxiliary Ligands
Source: Molecules. 2025 Sep 23;30(19):3856. doi: 10.3390/molecules30193856 (PMC12526020; doi:10.3390/molecules30193856)
Supplement: Supplementary file 1 [file molecules-30-03856-s001.zip]

Archive with 1 entries (1 files):
- molecules-3866740-supplementary.pdf
